# Supplementary material for: Population Genetic Data for 23 STR Loci of the Maya Chortí Ethnic Group in Honduras
Source: Genes (Basel). 2026 Jul 16;17(7):809. doi: 10.3390/genes17070809 (PMC13410121; doi:10.3390/genes17070809)
Supplement: Supplementary file 1 [file genes-17-00809-s001.zip]

Archive with 2 entries (2 files):
- Supplementary_File_S1.xlsx
- Supplementary_File_S2.xlsx
