# Supplementary material for: Population Genetic Data for 23 STR Loci of the Maya Chortí Ethnic Group in Honduras
Source: Genes (Basel). 2026 Jul 16;17(7):809. doi: 10.3390/genes17070809 (PMC13410121; doi:10.3390/genes17070809)
Supplement: Supplementary file 1 [file genes-17-00809-s001.zip › Supplementary_File_S1.xlsx]

## Sheet: README
Supplementary File S1
Per-allele frequencies and forensic parameters for 23 autosomal STR loci in the Maya Chortí population of Honduras
Citation	Zuniga A, Molina Y, Amaya K, Moya Z, Soriano P, Pineda D, Pinto Y, García O, Zablah I. Population genetic data for 23 STR loci of the Maya Chortí ethnic group in Honduras. Genes 2026 (Communication, submitted).
Population	Maya Chortí (Honduras)
Sample size (n)	100 unrelated individuals (62 females, 38 males)
Sampling area	Western Honduras — departments of Copán (76%) and Ocotepeque (24%)
Marker panel	PowerPlex Fusion 6C System (Promega Corporation, Madison, WI, USA)
Number of loci	23 autosomal STR loci
Loci	D3S1358, D1S1656, D2S441, D10S1248, D13S317, Penta E, D16S539, D18S51, D2S1338, CSF1PO, Penta D, TH01, vWA, D21S11, D7S820, D5S818, TPOX, D8S1179, D12S391, D19S433, SE33, D22S1045, FGA
Statistical software	Genepop v4.2; Arlequin v3.5.2.2; STRAF v2.1.4; PowerStats v1.2
Reference data	Direct allele counting; HWE exact test (Guo & Thompson, 2,000 dememorization steps, 200 batches, 2,000 iterations); Bonferroni-corrected α = 0.0022 (0.05/23)
File contents
Sheet 'README'	This sheet — metadata and variable definitions
Sheet 'AlleleFrequencies_wide'	Allele × Locus matrix of frequencies. Empty cells indicate alleles not observed at the corresponding locus.
Sheet 'AlleleFrequencies_long'	Tidy/long-format frequencies: Population, Locus, Allele, Allele_count (2n × f), Frequency, N_individuals. Suitable for direct ingestion into R/Python statistical pipelines.
Sheet 'ForensicParameters'	Per-locus diversity and forensic efficiency parameters.
Sheet 'CombinedParameters'	Whole-panel combined statistics.
Variable definitions
N	Sample size (number of unrelated individuals genotyped at the locus)
Ho	Observed heterozygosity
He	Expected heterozygosity (unbiased, Nei 1978)
PIC	Polymorphic information content (Botstein et al. 1980)
PD	Power of discrimination (Jones 1972)
PE	Probability of paternity exclusion (Foreman & Evett 2001) — combined chance of exclusion when summed across loci
MAF	Minimum (lowest observed) allele frequency
p_HWE	Exact-test p-value for Hardy–Weinberg equilibrium (Guo & Thompson 1992) based on 2,000 shufflings
Na	Number of distinct alleles observed at the locus
FIS	Inbreeding coefficient per locus (Weir & Cockerham 1984)
Naming convention	STR locus 'vWA' is reported here using the canonical ISFG lowercase-prefix nomenclature.
Decimal separator	Period (.). All percentages and proportions follow international scientific convention.
Language	English.
Data governance	Aggregate allele frequencies are released under CC-BY 4.0 with the express consent of the Consejo Nacional de Indígenas Maya Chortí de Honduras (CONICH). Individual-level genotype data are not released; requests must be addressed to the corresponding author and are subject to community approval following the CARE Principles for Indigenous Data Governance (Collective benefit, Authority to control,…

## Sheet: AlleleFrequencies_wide
Allele	D3S1358	D1S1656	D2S441	D10S1248	D13S317	Penta E	D16S539	D18S51	D2S1338	CSF1PO	Penta D	TH01	vWA	D21S11	D7S820	D5S818	TPOX	D8S1179	D12S391	D19S433	SE33	D22S1045	FGA
5						0.03
6												0.605					0.01
7						0.02					0.005	0.195				0.08	0.01
8					0.035	0.03	0.005			0.01	0.01	0.01			0.035		0.49
9			0.01		0.355		0.1			0.03	0.14	0.025			0.01	0.095	0.03	0.01			0.005
9.3												0.165
10			0.67		0.16	0.015	0.44	0.005		0.15	0.41				0.21	0.035	0.02	0.075
10.3															0.02
11		0.005	0.225		0.16	0.01	0.195	0.02		0.245	0.06				0.29	0.515	0.235	0.005				0.025
12		0.04	0.015		0.115	0.315	0.24	0.055	0.01	0.495	0.12				0.345	0.235	0.205	0.12		0.09
12.2																				0.015
13		0.265	0.01	0.27	0.11	0.045	0.02	0.09		0.07	0.195		0.015		0.085	0.035		0.355		0.145
13.2																				0.275
14	0.025	0.07	0.065	0.435	0.06	0.075		0.27			0.06		0.11		0.005	0.005		0.285		0.23	0.005	0.035
14.2		0.01																		0.02
15	0.7	0.12	0.005	0.225	0.005	0.11		0.095					0.07					0.13	0.02	0.125	0.03	0.525
15.2																				0.065
15.3		0.04																			0.005
16	0.185	0.16		0.055		0.07		0.085					0.415					0.015	0.1	0.015	0.035	0.35
16.2																				0.02
17	0.075	0.07		0.005		0.08		0.17	0.09				0.25					0.005	0.08		0.05	0.065
17.3		0.155
18	0.015	0.005		0.01		0.035		0.1	0.05				0.09						0.215		0.155		0.005
18.3		0.06
19						0.08		0.02	0.245				0.04						0.195		0.025		0.055
19.1																			0.005
20						0.055		0.02	0.135				0.005						0.265		0.035		0.075
21						0.005		0.065	0.025				0.005						0.075		0.005		0.065
22						0.025		0.005	0.07										0.01		0.01		0.065
22.2																					0.005
23									0.28										0.03				0.1
24									0.07										0.005				0.17
24.2																					0.03
25									0.025														0.265
25.2																					0.09
26																							0.155
26.2																					0.09
27														0.005									0.035
27.2																					0.11
28														0.005									0.005
28.2																					0.13
29														0.335
29.2														0.01							0.075
30														0.25
30.2																					0.065
31														0.03									0.005
31.2														0.14							0.02
32														0.015
32.2														0.135							0.025
33.2														0.07
34.2														0.005

## Sheet: AlleleFrequencies_long
Population	Locus	Allele	Allele_count	Frequency	N_individuals
Maya Chortí (Honduras)	D3S1358	14	5	0.025	100
Maya Chortí (Honduras)	D3S1358	15	140	0.7	100
Maya Chortí (Honduras)	D3S1358	16	37	0.185	100
Maya Chortí (Honduras)	D3S1358	17	15	0.075	100
Maya Chortí (Honduras)	D3S1358	18	3	0.015	100
Maya Chortí (Honduras)	D1S1656	11	1	0.005	100
Maya Chortí (Honduras)	D1S1656	12	8	0.04	100
Maya Chortí (Honduras)	D1S1656	13	53	0.265	100
Maya Chortí (Honduras)	D1S1656	14	14	0.07	100
Maya Chortí (Honduras)	D1S1656	14.2	2	0.01	100
Maya Chortí (Honduras)	D1S1656	15	24	0.12	100
Maya Chortí (Honduras)	D1S1656	15.3	8	0.04	100
Maya Chortí (Honduras)	D1S1656	16	32	0.16	100
Maya Chortí (Honduras)	D1S1656	17	14	0.07	100
Maya Chortí (Honduras)	D1S1656	17.3	31	0.155	100
Maya Chortí (Honduras)	D1S1656	18	1	0.005	100
Maya Chortí (Honduras)	D1S1656	18.3	12	0.06	100
Maya Chortí (Honduras)	D2S441	9	2	0.01	100
Maya Chortí (Honduras)	D2S441	10	134	0.67	100
Maya Chortí (Honduras)	D2S441	11	45	0.225	100
Maya Chortí (Honduras)	D2S441	12	3	0.015	100
Maya Chortí (Honduras)	D2S441	13	2	0.01	100
Maya Chortí (Honduras)	D2S441	14	13	0.065	100
Maya Chortí (Honduras)	D2S441	15	1	0.005	100
Maya Chortí (Honduras)	D10S1248	13	54	0.27	100
Maya Chortí (Honduras)	D10S1248	14	87	0.435	100
Maya Chortí (Honduras)	D10S1248	15	45	0.225	100
Maya Chortí (Honduras)	D10S1248	16	11	0.055	100
Maya Chortí (Honduras)	D10S1248	17	1	0.005	100
Maya Chortí (Honduras)	D10S1248	18	2	0.01	100
Maya Chortí (Honduras)	D13S317	8	7	0.035	100
Maya Chortí (Honduras)	D13S317	9	71	0.355	100
Maya Chortí (Honduras)	D13S317	10	32	0.16	100
Maya Chortí (Honduras)	D13S317	11	32	0.16	100
Maya Chortí (Honduras)	D13S317	12	23	0.115	100
Maya Chortí (Honduras)	D13S317	13	22	0.11	100
Maya Chortí (Honduras)	D13S317	14	12	0.06	100
Maya Chortí (Honduras)	D13S317	15	1	0.005	100
Maya Chortí (Honduras)	Penta E	5	6	0.03	100
Maya Chortí (Honduras)	Penta E	7	4	0.02	100
Maya Chortí (Honduras)	Penta E	8	6	0.03	100
Maya Chortí (Honduras)	Penta E	10	3	0.015	100
Maya Chortí (Honduras)	Penta E	11	2	0.01	100
Maya Chortí (Honduras)	Penta E	12	63	0.315	100
Maya Chortí (Honduras)	Penta E	13	9	0.045	100
Maya Chortí (Honduras)	Penta E	14	15	0.075	100
Maya Chortí (Honduras)	Penta E	15	22	0.11	100
Maya Chortí (Honduras)	Penta E	16	14	0.07	100
Maya Chortí (Honduras)	Penta E	17	16	0.08	100
Maya Chortí (Honduras)	Penta E	18	7	0.035	100
Maya Chortí (Honduras)	Penta E	19	16	0.08	100
Maya Chortí (Honduras)	Penta E	20	11	0.055	100
Maya Chortí (Honduras)	Penta E	21	1	0.005	100
Maya Chortí (Honduras)	Penta E	22	5	0.025	100
Maya Chortí (Honduras)	D16S539	8	1	0.005	100
Maya Chortí (Honduras)	D16S539	9	20	0.1	100
Maya Chortí (Honduras)	D16S539	10	88	0.44	100
Maya Chortí (Honduras)	D16S539	11	39	0.195	100
Maya Chortí (Honduras)	D16S539	12	48	0.24	100
Maya Chortí (Honduras)	D16S539	13	4	0.02	100
Maya Chortí (Honduras)	D18S51	10	1	0.005	100
Maya Chortí (Honduras)	D18S51	11	4	0.02	100
Maya Chortí (Honduras)	D18S51	12	11	0.055	100
Maya Chortí (Honduras)	D18S51	13	18	0.09	100
Maya Chortí (Honduras)	D18S51	14	54	0.27	100
Maya Chortí (Honduras)	D18S51	15	19	0.095	100
Maya Chortí (Honduras)	D18S51	16	17	0.085	100
Maya Chortí (Honduras)	D18S51	17	34	0.17	100
Maya Chortí (Honduras)	D18S51	18	20	0.1	100
Maya Chortí (Honduras)	D18S51	19	4	0.02	100
Maya Chortí (Honduras)	D18S51	20	4	0.02	100
Maya Chortí (Honduras)	D18S51	21	13	0.065	100
Maya Chortí (Honduras)	D18S51	22	1	0.005	100
Maya Chortí (Honduras)	D2S1338	12	2	0.01	100
Maya Chortí (Honduras)	D2S1338	17	18	0.09	100
Maya Chortí (Honduras)	D2S1338	18	10	0.05	100
Maya Chortí (Honduras)	D2S1338	19	49	0.245	100
Maya Chortí (Honduras)	D2S1338	20	27	0.135	100
Maya Chortí (Honduras)	D2S1338	21	5	0.025	100
Maya Chortí (Honduras)	D2S1338	22	14	0.07	100
Maya Chortí (Honduras)	D2S1338	23	56	0.28	100
Maya Chortí (Honduras)	D2S1338	24	14	0.07	100
Maya Chortí (Honduras)	D2S1338	25	5	0.025	100
Maya Chortí (Honduras)	CSF1PO	8	2	0.01	100
Maya Chortí (Honduras)	CSF1PO	9	6	0.03	100
Maya Chortí (Honduras)	CSF1PO	10	30	0.15	100
Maya Chortí (Honduras)	CSF1PO	11	49	0.245	100
Maya Chortí (Honduras)	CSF1PO	12	99	0.495	100
Maya Chortí (Honduras)	CSF1PO	13	14	0.07	100
Maya Chortí (Honduras)	Penta D	7	1	0.005	100
Maya Chortí (Honduras)	Penta D	8	2	0.01	100
Maya Chortí (Honduras)	Penta D	9	28	0.14	100
Maya Chortí (Honduras)	Penta D	10	82	0.41	100
Maya Chortí (Honduras)	Penta D	11	12	0.06	100
Maya Chortí (Honduras)	Penta D	12	24	0.12	100
Maya Chortí (Honduras)	Penta D	13	39	0.195	100
Maya Chortí (Honduras)	Penta D	14	12	0.06	100
Maya Chortí (Honduras)	TH01	6	121	0.605	100
Maya Chortí (Honduras)	TH01	7	39	0.195	100
Maya Chortí (Honduras)	TH01	8	2	0.01	100
Maya Chortí (Honduras)	TH01	9	5	0.025	100
Maya Chortí (Honduras)	TH01	9.3	33	0.165	100
Maya Chortí (Honduras)	vWA	13	3	0.015	100
Maya Chortí (Honduras)	vWA	14	22	0.11	100
Maya Chortí (Honduras)	vWA	15	14	0.07	100
Maya Chortí (Honduras)	vWA	16	83	0.415	100
Maya Chortí (Honduras)	vWA	17	50	0.25	100
Maya Chortí (Honduras)	vWA	18	18	0.09	100
Maya Chortí (Honduras)	vWA	19	8	0.04	100
Maya Chortí (Honduras)	vWA	20	1	0.005	100
Maya Chortí (Honduras)	vWA	21	1	0.005	100
Maya Chortí (Honduras)	D21S11	27	1	0.005	100
Maya Chortí (Honduras)	D21S11	28	1	0.005	100
Maya Chortí (Honduras)	D21S11	29	67	0.335	100
Maya Chortí (Honduras)	D21S11	29.2	2	0.01	100
Maya Chortí (Honduras)	D21S11	30	50	0.25	100
Maya Chortí (Honduras)	D21S11	31	6	0.03	100
Maya Chortí (Honduras)	D21S11	31.2	28	0.14	100
Maya Chortí (Honduras)	D21S11	32	3	0.015	100
Maya Chortí (Honduras)	D21S11	32.2	27	0.135	100
Maya Chortí (Honduras)	D21S11	33.2	14	0.07	100
Maya Chortí (Honduras)	D21S11	34.2	1	0.005	100
Maya Chortí (Honduras)	D7S820	8	7	0.035	100
Maya Chortí (Honduras)	D7S820	9	2	0.01	100
Maya Chortí (Honduras)	D7S820	10	42	0.21	100
Maya Chortí (Honduras)	D7S820	10.3	4	0.02	100
Maya Chortí (Honduras)	D7S820	11	58	0.29	100
Maya Chortí (Honduras)	D7S820	12	69	0.345	100
Maya Chortí (Honduras)	D7S820	13	17	0.085	100
Maya Chortí (Honduras)	D7S820	14	1	0.005	100
Maya Chortí (Honduras)	D5S818	7	16	0.08	100
Maya Chortí (Honduras)	D5S818	9	19	0.095	100
Maya Chortí (Honduras)	D5S818	10	7	0.035	100
Maya Chortí (Honduras)	D5S818	11	103	0.515	100
Maya Chortí (Honduras)	D5S818	12	47	0.235	100
Maya Chortí (Honduras)	D5S818	13	7	0.035	100
Maya Chortí (Honduras)	D5S818	14	1	0.005	100
Maya Chortí (Honduras)	TPOX	6	2	0.01	100
Maya Chortí (Honduras)	TPOX	7	2	0.01	100
Maya Chortí (Honduras)	TPOX	8	98	0.49	100
Maya Chortí (Honduras)	TPOX	9	6	0.03	100
Maya Chortí (Honduras)	TPOX	10	4	0.02	100
Maya Chortí (Honduras)	TPOX	11	47	0.235	100
Maya Chortí (Honduras)	TPOX	12	41	0.205	100
Maya Chortí (Honduras)	D8S1179	9	2	0.01	100
Maya Chortí (Honduras)	D8S1179	10	15	0.075	100
Maya Chortí (Honduras)	D8S1179	11	1	0.005	100
Maya Chortí (Honduras)	D8S1179	12	24	0.12	100
Maya Chortí (Honduras)	D8S1179	13	71	0.355	100
Maya Chortí (Honduras)	D8S1179	14	57	0.285	100
Maya Chortí (Honduras)	D8S1179	15	26	0.13	100
Maya Chortí (Honduras)	D8S1179	16	3	0.015	100
Maya Chortí (Honduras)	D8S1179	17	1	0.005	100
Maya Chortí (Honduras)	D12S391	15	4	0.02	100
Maya Chortí (Honduras)	D12S391	16	20	0.1	100
Maya Chortí (Honduras)	D12S391	17	16	0.08	100
Maya Chortí (Honduras)	D12S391	18	43	0.215	100
Maya Chortí (Honduras)	D12S391	19	39	0.195	100
Maya Chortí (Honduras)	D12S391	19.1	1	0.005	100
Maya Chortí (Honduras)	D12S391	20	53	0.265	100
Maya Chortí (Honduras)	D12S391	21	15	0.075	100
Maya Chortí (Honduras)	D12S391	22	2	0.01	100
Maya Chortí (Honduras)	D12S391	23	6	0.03	100
Maya Chortí (Honduras)	D12S391	24	1	0.005	100
Maya Chortí (Honduras)	D19S433	12	18	0.09	100
Maya Chortí (Honduras)	D19S433	12.2	3	0.015	100
Maya Chortí (Honduras)	D19S433	13	29	0.145	100
Maya Chortí (Honduras)	D19S433	13.2	55	0.275	100
Maya Chortí (Honduras)	D19S433	14	46	0.23	100
Maya Chortí (Honduras)	D19S433	14.2	4	0.02	100
Maya Chortí (Honduras)	D19S433	15	25	0.125	100
Maya Chortí (Honduras)	D19S433	15.2	13	0.065	100
Maya Chortí (Honduras)	D19S433	16	3	0.015	100
Maya Chortí (Honduras)	D19S433	16.2	4	0.02	100
Maya Chortí (Honduras)	SE33	9	1	0.005	100
Maya Chortí (Honduras)	SE33	14	1	0.005	100
Maya Chortí (Honduras)	SE33	15	6	0.03	100
Maya Chortí (Honduras)	SE33	15.3	1	0.005	100
Maya Chortí (Honduras)	SE33	16	7	0.035	100
Maya Chortí (Honduras)	SE33	17	10	0.05	100
Maya Chortí (Honduras)	SE33	18	31	0.155	100
Maya Chortí (Honduras)	SE33	19	5	0.025	100
Maya Chortí (Honduras)	SE33	20	7	0.035	100
Maya Chortí (Honduras)	SE33	21	1	0.005	100
Maya Chortí (Honduras)	SE33	22	2	0.01	100
Maya Chortí (Honduras)	SE33	22.2	1	0.005	100
Maya Chortí (Honduras)	SE33	24.2	6	0.03	100
Maya Chortí (Honduras)	SE33	25.2	18	0.09	100
Maya Chortí (Honduras)	SE33	26.2	18	0.09	100
Maya Chortí (Honduras)	SE33	27.2	22	0.11	100
Maya Chortí (Honduras)	SE33	28.2	26	0.13	100
Maya Chortí (Honduras)	SE33	29.2	15	0.075	100
Maya Chortí (Honduras)	SE33	30.2	13	0.065	100
Maya Chortí (Honduras)	SE33	31.2	4	0.02	100
Maya Chortí (Honduras)	SE33	32.2	5	0.025	100
Maya Chortí (Honduras)	D22S1045	11	5	0.025	100
Maya Chortí (Honduras)	D22S1045	14	7	0.035	100
Maya Chortí (Honduras)	D22S1045	15	105	0.525	100
Maya Chortí (Honduras)	D22S1045	16	70	0.35	100
Maya Chortí (Honduras)	D22S1045	17	13	0.065	100
Maya Chortí (Honduras)	FGA	18	1	0.005	100
Maya Chortí (Honduras)	FGA	19	11	0.055	100
Maya Chortí (Honduras)	FGA	20	15	0.075	100
Maya Chortí (Honduras)	FGA	21	13	0.065	100
Maya Chortí (Honduras)	FGA	22	13	0.065	100
Maya Chortí (Honduras)	FGA	23	20	0.1	100
Maya Chortí (Honduras)	FGA	24	34	0.17	100
Maya Chortí (Honduras)	FGA	25	53	0.265	100
Maya Chortí (Honduras)	FGA	26	31	0.155	100
Maya Chortí (Honduras)	FGA	27	7	0.035	100
Maya Chortí (Honduras)	FGA	28	1	0.005	100
Maya Chortí (Honduras)	FGA	31	1	0.005	100

## Sheet: ForensicParameters
Locus	Na	N	Ho	He	PIC	PD	PE	MAF	p_HWE	FIS	FIS_p
D3S1358	5	100	0.53	0.4717	0.429	0.6818	0.2151	0.0239	0.3925	-0.1236	n.s.
D1S1656	12	100	0.86	0.8532	0.8326	0.9547	0.7147	0.0299	0.3075	-0.008	n.s.
D2S441	7	100	0.5	0.4982	0.4457	0.6921	0.1875	0.0234	0.7795	-0.0036	n.s.
D10S1248	6	100	0.67	0.6875	0.628	0.846	0.3834	0.026	0.3285	0.0255	n.s.
D13S317	8	100	0.81	0.7965	0.7671	0.9331	0.6177	0.0286	0.995	-0.0169	n.s.
Penta E	16	100	0.81	0.8602	0.8453	0.9576	0.6177	0.0286	0.0245	0.0584	n.s.
D16S539	6	100	0.7	0.7039	0.6529	0.858	0.4283	0.0265	0.8815	0.0055	n.s.
D18S51	13	100	0.87	0.8596	0.8409	0.951	0.7346	0.0302	0.1375	-0.0121	n.s.
D2S1338	10	100	0.76	0.8257	0.8	0.929	0.527	0.0276	0.182	0.0796	n.s.
CSF1PO	6	100	0.74	0.6699	0.6195	0.8306	0.4928	0.0272	0.6055	-0.1046	n.s.
Penta D	8	100	0.79	0.7563	0.7216	0.9024	0.5806	0.0282	0.539	-0.0446	n.s.
TH01	5	100	0.54	0.5709	0.5175	0.76	0.225	0.024	0.6255	0.0541	n.s.
vWA	9	100	0.79	0.742	0.7036	0.8917	0.5806	0.0282	0.379	-0.0647	n.s.
D21S11	11	100	0.83	0.7852	0.7506	0.9068	0.6559	0.0291	0.294	-0.0571	n.s.
D7S820	8	100	0.72	0.7475	0.7014	0.8872	0.4599	0.0268	0.014	0.0368	n.s.
D5S818	7	100	0.66	0.665	0.6207	0.839	0.3691	0.0258	0.0125	0.0075	n.s.
TPOX	7	100	0.63	0.6645	0.6088	0.8314	0.3284	0.0253	0.501	0.0519	n.s.
D8S1179	9	100	0.73	0.7592	0.7186	0.8963	0.4762	0.027	0.0835	0.0385	n.s.
D12S391	11	100	0.87	0.8262	0.7991	0.9348	0.7346	0.0302	0.6285	-0.053	n.s.
D19S433	10	100	0.83	0.8254	0.7986	0.9332	0.6559	0.0291	0.391	-0.0056	n.s.
SE33	21	100	0.91	0.9169	0.9058	0.9778	0.8159	0.0315	0.5935	0.0075	n.s.
D22S1045	5	100	0.54	0.5988	0.5234	0.7822	0.225	0.024	0.2965	0.0982	n.s.
FGA	12	100	0.89	0.8527	0.832	0.9542	0.775	0.0308	0.584	-0.0437	n.s.
Mean	9.21739	100	0.738261	0.736391	0.698378	0.875257	0.513083	0.0274739		-0.00321739

## Sheet: CombinedParameters
Parameter	Value	Description
Number of loci	23	Autosomal STR loci genotyped
Total alleles observed	212	Sum of Na across all loci
Mean Na per locus	9.22 ± 3.85	Mean ± standard deviation
Mean Ho	0.7383	Observed heterozygosity averaged across loci
Mean He	0.7364	Expected heterozygosity averaged across loci
Mean PIC	0.6984	Polymorphic information content
Mean PD	0.8753	Power of discrimination
Mean PE	0.5131	Probability of paternity exclusion
Combined PD	1	1 − Π(1 − PDi)
Combined PE	1	1 − Π(1 − PEi); equivalent to combined chance of exclusion
Combined RMP (no θ)	1.17e-23	Random match probability — product rule, no θ correction
Combined RMP (θ = 0.01)	5.86e-22	Random match probability with NRC-II θ-correction θ=0.01 (recommended for sub-structured populations)
Combined RMP (θ = 0.03)	2.41e-19	Random match probability with θ=0.03 sensitivity analysis (conservative upper bound)
Bonferroni α (HWE)	0.0022	0.05/23 — multiple-testing correction
Bonferroni α (LD)	0.000198	0.05/253 — pairwise LD across 23 loci (n=253 pairs)
Loci deviating from HWE (after Bonferroni)	0	No locus significant after correction
Locus pairs in LD (after Bonferroni)	[insert]	To be inserted from Genepop output (see Supplementary File S2)
