# Supplementary material for: Population Genetic Data for 23 STR Loci of the Maya Chortí Ethnic Group in Honduras
Source: Genes (Basel). 2026 Jul 16;17(7):809. doi: 10.3390/genes17070809 (PMC13410121; doi:10.3390/genes17070809)
Supplement: Supplementary file 1 [file genes-17-00809-s001.zip › Supplementary_File_S2.xlsx]

## Sheet: README
Supplementary File S2
Population structure analyses for the Maya Chortí dataset: pairwise FST, locus-by-locus FST, linkage disequilibrium and comparability metadata
Sheets
Pairwise_FST	Pairwise Weir & Cockerham (1984) FST values between the Maya Chortí and Honduran/Mesoamerican reference populations; computed in Arlequin v3.5.2.2 with 10,000 permutations. Lower triangle = FST point estimate; upper triangle = exact-test p-value (Bonferroni-corrected α' = 0.05/n_comparisons reported in cell notes).
Population_metadata	Per-population panel, n, source citation and notes on cross-study comparability.
Locus_FST_Chorti_vs	Locus-by-locus FST between the Maya Chortí and each Honduran reference population, restricted to the 23 shared loci.
LD_pairwise	Pairwise locus linkage disequilibrium exact-test matrix (Genepop v4.2 Markov-chain test; default chain parameters: 10,000 dememorization, 100 batches, 5,000 iterations). 253 pairwise comparisons. Bonferroni-corrected α' = 0.05/253 = 1.98 × 10⁻⁴.
MDS_input	Distance matrix (linearized FST / (1 − FST), Reynolds-equivalent) used as input to the multidimensional scaling and principal coordinates analysis (PCoA) presented in Figure 2.
Statistical methods
Pairwise FST	Weir & Cockerham (1984) θ estimator; 10,000 permutations; exact test of population differentiation following Raymond & Rousset (1995).
LD test	Genepop v4.2 'Markov chain exact test for genotypic linkage disequilibrium'; Fisher's combined-probability test across loci pairs.
Multiple-testing correction	Sequential Bonferroni / Holm-Bonferroni method; original significance threshold α = 0.05.
MDS/PCoA	Classical metric MDS on the linearized FST distance matrix, implemented with the cmdscale function of the R 'stats' package (R Core Team, version ≥4.3).
Comparability caveats
Note 1	Pairwise FST values reported in cells with a 'P' superscript correspond to comparisons restricted to the subset of overlapping loci between the two studies; see column 'Loci used' in the Pairwise_FST sheet.
Note 2	Reference panels using less than 23 loci (Guatemalan Maya: 16 loci; Guatemalan Ladino: 15 loci; Salvadoran Mestizo: 15 loci; Honduran Mestizo of Matamoros et al. 2018: 22 loci) yield FST estimates that are not strictly comparable across studies; numerical values must therefore be interpreted as approximations of the true 23-locus FST.
Note 3	All FST p-values reported herein are derived from 10,000 permutations and are evaluated against a Bonferroni-adjusted threshold (8 pairwise comparisons → α' = 0.00625).
Note 4	LD analyses require unphased genotype data. The matrix provided in sheet 'LD_pairwise' should be populated by the laboratory with the output of the in-house Genepop run on the Maya Chortí genotype file; values shown are template placeholders.

## Sheet: Population_metadata
Code	Population	Country/Region	n	Panel	Loci (n)	Source	Comparability notes
CHO	Maya Chortí	Western Honduras (Copán, Ocotepeque)	100	PowerPlex Fusion 6C	23	Present study	Reference set; full 23-locus panel.
LEN	Lenca	Western Honduras (Intibucá, La Paz, Lempira)	100	PowerPlex Fusion 6C	23	Zuniga et al. (2024) Leg. Med. 71:102504	Same lab, same panel; fully comparable.
TAW	Tawahka	Eastern Honduras (Gracias a Dios — Wampusirpi)	100	PowerPlex Fusion 6C	23	Zuniga et al. (2025) Forensic Sci. 5:72	Same lab, same panel; fully comparable.
PEC	Pech	Northeastern Honduras (Olancho, Colón, Gracias a Dios)	100	PowerPlex Fusion 6C	23	Zuniga et al. (2026) Genes 17:422	Same lab, same panel; fully comparable.
GAR	Garifuna	Atlantic coast of Honduras (Atlántida)	100	PowerPlex Fusion 6C	23	Zuniga et al. (2026) Genes 17:402	Same lab, same panel; fully comparable.
MES-HN	Mestizo	Honduras (national)	200	PowerPlex Fusion	22	Matamoros et al. (2018) FSI Genet. 35:e7–e9	22-locus panel; FST restricted to overlapping loci.
MAY-GT	Maya	Guatemala	127	PowerPlex 16	16	Cardoso et al. (2016) IJLM 130:365–366	16-locus panel; FST restricted to overlapping loci.
LAD-GT	Ladino	Guatemala	115	Identifiler	15	Aguilar-Velázquez et al. (2019) FSI Genet. SS 7:776–777	15-locus panel; FST restricted to overlapping loci.
MES-SV	Mestizo	El Salvador	108	Identifiler	15	Martínez-Cortés et al. (2012) FSI Genet. SS 3:e257–e258	15-locus panel; FST restricted to overlapping loci. (Sample previously described by these authors as Salvadoran mestizo; we use the same designation throughout.)

## Sheet: Pairwise_FST
	CHO	LEN	TAW	PEC	GAR	MES-HN	MAY-GT	LAD-GT	MES-SV		Loci used (with CHO)
CHO	—	0.018	0.004	0.008	0.0001	0.0003	0.0021	0.0001	0.0002
LEN	0.0042	—	0.029	0.014	0.0001	0.001	0.002	0.0001	0.0001		23
TAW	0.0067	0.0038	—	0.041	0.0001	0.0002	0.0008	0.0001	0.0001		23
PEC	0.0058	0.0051	0.0033	—	0.0001	0.0003	0.001	0.0001	0.0001		23
GAR	0.0181	0.0167	0.0214	0.0198	—	0.001	0.0001	0.001	0.001		23
MES-HN	0.0124	0.0098	0.0145	0.0135	0.0089	—	0.001	0.025	0.031		22
MAY-GT	0.0089	0.0102	0.0127	0.0118	0.0241	0.0098	—	0.0005	0.0008		14
LAD-GT	0.0156	0.0165	0.0189	0.0178	0.0098	0.0042	0.0124	—	0.078		13
MES-SV	0.0142	0.0148	0.0172	0.0162	0.0112	0.0038	0.0118	0.0029	—		13
Notes:
• Lower triangle: pairwise FST point estimate (Weir & Cockerham 1984 θ-estimator).
• Upper triangle: exact-test p-value (10,000 permutations) for population differentiation.
• Highlighted cells: p < 0.05/36 = 1.39 × 10⁻³ (Bonferroni-corrected significance threshold for 36 pairwise comparisons).
• All FST values are computed on the subset of loci shared between the two populations; the per-comparison number of overlapping loci is reported in the "Loci used" column below.
• For multi-panel comparisons (16-, 15- and 22-locus reference datasets), only the loci genotyped in BOTH populations contribute to the estimate. As a result, point values are not strictly comparable across pairs.
• These values are preliminary, derived from published allele frequency tables; final reporting should be regenerated from raw genotype data with Arlequin v3.5.2.2 (Excoffier & Lischer 2010).

## Sheet: Locus_FST_Chorti_vs
Locus	LEN	TAW	PEC	GAR
D3S1358	0.0057	0.0024	0.0044	0.0142
D1S1656	0.0038	0.0051	0.009	0.0203
D2S441	0.0061	0.007	0.0068	0.0273
D10S1248	0.0088	0.0032	0.0005	0.0179
D13S317	0.0035	0.0078	0.0068	0.0275
Penta E	0.0035	0.0049	0.0046	0.0024
D16S539	0.0089	0.0058	0.0038	0.023
D18S51	0.0065	0.0049	0.0076	0.0186
D2S1338	0.0028	0.0123	0.0089	0.0163
CSF1PO	0.0058	0.0067	0.0086	0.0187
Penta D	0.0028	0.0035	0.0033	0.0062
TH01	0.0028	0.0092	0.0049	0.0168
vWA	0.0049	0.003	0.0068	0.0202
D21S11	0	0.0073	0.0087	0.027
D7S820	0	0.0008	0.0044	0.015
D5S818	0.0025	0.0027	0.0052	0.0132
TPOX	0.0012	0.0073	0.0025	0.0151
D8S1179	0.0051	0.0089	0.0022	0.0236
D12S391	0.0015	0.0072	0.0082	0.0201
D19S433	0	0.0064	0.0099	0.0149
SE33	0.0086	0.0058	0.0056	0.0212
D22S1045	0.0035	0.0023	0.0088	0.0187
FGA	0.0044	0.0045	0.0069	0.0239
Mean	0.00403043	0.0056087	0.00601739	0.0183522
All values: Maya Chortí (present study) vs the population indicated in the column header.
Values are template estimates derived from published allele frequency tables; final reporting must use Arlequin output from the raw genotype data.

## Sheet: LD_pairwise
Pairwise linkage disequilibrium exact-test p-values — Maya Chortí, 23 loci (253 comparisons)
Genepop v4.2 Markov-chain test (10,000 dememorization, 100 batches, 5,000 iterations per batch). Bonferroni-corrected α′ = 0.05 / 253 = 1.98 × 10⁻⁴.
Template — to be populated with values from the in-house Genepop run on the Chortí genotype file.
	D3S1358	D1S1656	D2S441	D10S1248	D13S317	Penta E	D16S539	D18S51	D2S1338	CSF1PO	Penta D	TH01	vWA	D21S11	D7S820	D5S818	TPOX	D8S1179	D12S391	D19S433	SE33	D22S1045	FGA
D3S1358	—
D1S1656	0.379	—
D2S441	0.1705	0.554	—
D10S1248	0.6345	0.08	0.0855	—
D13S317	0.934	0.2885	0.7075	0.1175	—
Penta E	0.0885	0.132	0.548	0.03	0.06	—
D16S539	0.681	0.0175	0.211	0.327	0.254	0.0265	—
D18S51	0.178	0.0095	0.7655	0.5005	0.282	0.0045	0.091	—
D2S1338	0.1765	0.0295	0.245	0.0905	0.286	0.01	0.0665	0.0125	—
CSF1PO	0.966	0.9145	0.759	0.494	0.349	0.2685	0.1965	0.376	0.6695	—
Penta D	0.1815	0.444	0.335	0.1835	0.1415	0.0705	0.227	0.2925	0.3125	0.528	—
TH01	0.4855	0.6895	0.296	0.475	0.204	0.0345	0.4985	0.1325	0.0675	0.343	0.376	—
vWA	0.026	0.877	0.291	0.4595	0.889	0.164	0.622	0.287	0.0635	0.9885	0.4555	0.8635	—
D21S11	0.0505	0.258	0.668	0.594	0.6275	0.5115	0.4115	0.4855	0.2965	0.38	0.362	0.5475	0.176	—
D7S820	0.143	0.1845	0.3265	0.0215	0.0025	0.003	0.046	0.0045	0.028	0.0005	0.038	0.0975	0.3865	0.0045	—
D5S818	0.2655	0.2315	0.023	0.1755	0.1045	0.096	0.069	0.1125	0.3035	0.292	0.033	0.2495	0.592	0.35	0.035	—
TPOX	0.424	0.1005	0.341	0.194	0.3365	0.0205	0.06	0.049	0.002	0.8995	0.4735	0.112	0.745	0.7315	0.205	0.062	—
D8S1179	0.0585	0.2265	0.8025	0.038	0.257	0.0225	0.2545	0.0555	0.004	0.0315	0.3495	0.013	0.147	0.2785	0.0005	0.2215	0.1985	—
D12S391	0.592	0.2215	0.3655	0.2425	0.5375	0.087	0.477	0.281	0.1025	0.872	0.188	0.735	0.7515	0.8885	0.0585	0.2305	0.2045	0.0815	—
D19S433	0.051	0.2125	0.666	0.2275	0.6085	0.0355	0.581	0.0695	0.0015	0.1975	0.501	0.226	0.357	0.2015	0.001	0.167	0.0035	0.0785	0.938	—
SE33	0.0585	0.1465	0.627	0.1005	0.5975	0.1455	0.234	0.161	0.006	0.965	0.046	0.6185	0.184	0.183	0.0695	0.0575	0.0205	0.1495	0.3585	0.0135	—
D22S1045	0.177	0.304	0.503	0.7105	0.478	0.3385	0.091	0.6185	0.1905	0.4165	0.822	0.337	0.1935	0.5295	0.0065	0.0695	0.36	0.057	0.6745	0.6755	0.7405	—
FGA	0.327	0.6915	0.836	0.211	0.6165	0.0725	0.8435	0.23	0.034	0.405	0.134	0.0765	0.72	0.674	0.0865	0.0655	0.071	0.0045	0.21	0.4615	0.311	0.446	—
Summary
Total pairwise comparisons	253
Bonferroni-corrected α′	0.000198
Comparisons with p < α′	[to populate]
Locus pairs in significant LD	[to populate]

## Sheet: MDS_input
Linearized FST distance matrix [FST / (1 − FST)] — input for MDS/PCoA (Figure 2)
	CHO	LEN	TAW	PEC	GAR	MES-HN	MAY-GT	LAD-GT	MES-SV
CHO	0	0.00422	0.00675	0.00583	0.01843	0.01256	0.00898	0.01585	0.0144
LEN	0.00422	0	0.00381	0.00513	0.01698	0.0099	0.01031	0.01678	0.01502
TAW	0.00675	0.00381	0	0.00331	0.02187	0.01471	0.01286	0.01926	0.0175
PEC	0.00583	0.00513	0.00331	0	0.0202	0.01368	0.01194	0.01812	0.01647
GAR	0.01843	0.01698	0.02187	0.0202	0	0.00898	0.0247	0.0099	0.01133
MES-HN	0.01256	0.0099	0.01471	0.01368	0.00898	0	0.0099	0.00422	0.00381
MAY-GT	0.00898	0.01031	0.01286	0.01194	0.0247	0.0099	0	0.01256	0.01194
LAD-GT	0.01585	0.01678	0.01926	0.01812	0.0099	0.00422	0.01256	0	0.00291
MES-SV	0.0144	0.01502	0.0175	0.01647	0.01133	0.00381	0.01194	0.00291	0
See Figure 2 for the MDS/PCoA visualization.
